# Supplementary material for: DMS‐MaPseq and DREEM Analyses Implicate the Critical Role of RNA Structural Dynamics in Turnip Yellow Mosaic Virus Pathogenicity
Source: Adv Sci (Weinh). 2026 May 8;13(43):e75614. doi: 10.1002/advs.75614 (PMC13335997; doi:10.1002/advs.75614)
Supplement: Supplementary file 2 — Supporting File 2: advs75614‐sup‐0002‐TableS1‐S2.xlsx. [file ADVS-13-e75614-s002.xlsx]

## Sheet: Primer list
Supplementary Table 1. The table lists the forward and reverse primers used for PCR and qPCR.
Primes for all constructs
NotI-TYMV-T7-1 F	AAAGCGGCCGCCCCCTTCACCTAATACGACTCACTATAGGTAATCAAATACCAATTCCA
AscI-TYMV3210 R	TTGGCGCGCCCGGAATTCTGGATGACTTGAGA
NotI-TYMV3205 F	AAAGCGGCCGCCGGAATTCTGGTCATCGATGAG
AscI-TYMV6066 R	TTGGCGCGCCCCCCCCGGGGGTTCATCATTTCA
NotI-TYMV6059 F	AAAGCGGCCGCCCCCCCGGGTCAAAGATTCAATT
AscI-TYMV6318 R	TTGGCGCGCCCACCCTTAAGCTTGGTTCCGATGACCCTCGGAA
3TLS-Δstem F	CAACTCCCGCCGCTTTTCCGACGGTCATCGGAAC
3TLS-Δstem R	GTTCCGATGACCGTCGGAAAAGCGGCGGGAGTTG
3TLS-Δpseu F	CAACTCCCGCCGGTTTTCCGACCGTCATCGGAAC
3TLS-Δpseu R	GTTCCGATGACGGTCGGAAAACCGGCGGGAGTTG
3TLS-ΔsΔp F	TCGGGTGCAACTCCCGTCGCTTTTCCGAGGGTCAT
3TLS-ΔsΔp R	ATGACCCTCGGAAAAGCGACGGGAGTTGCACCCGA
3TLS F	GTTCTCGATCTTTAAAATCG
EYFP-3TLS R hifi	CGATTTTAAAGATCGAGAACTTAAGACTTGTACAGCTC
EYFP F hifi	GACTGGATCCCCAATACTATGGTGAGCAAGGGCGAGGA
WT-3TLS R	CCGGATCCCCAATACTAAGCTTTGGTTCCGATGACCCT
CP-3TLS-Δstem R	CCGGATCCCCAATACTAAGCTTTGGTTCCGATGACCGT
CP-3TLS-Δpseu R	CCGGATCCCCAATACTAAGCTTTGGTTCCGATGACGGT
Primers for RT-qPCR
UBC10 F	GCAGGCAACGATAATGGGTC
UBC10 R	TGGGATGGAACACCTTGGTC
TYMV4783 F	GTGCCAGAAACATCTCACTC
TYMV4947 R	ACGTTGGTCTTGAGGTGGAC
TYMV 2300 F	TTTGACAAACGACCCCACCGC
TYMV 2399-2419R	GGTTTGAAGGGAGTGAACGG
Hyg F	TGCAAGACCTGCCTGAAACC
Hyg R	ATCAGCTCATCGAGAGCCTG
Primers for chloroplast genes probes
psaA-1 F	TATGATTATTCGTTCGCCGG
psaA-1 R	TAATACGACTCACTATAGGGTAAAGCATTAAGGCTGCGAA
psaA-2 F	TTTGCTGGTTGGTTCCATTA
psaA-2 R	TAATACGACTCACTATAGGGTGGCATGGAATACATATGGT
psaA-3 F	TCCCTTATCCATATCTAGCT
psaA-3 R	TAATACGACTCACTATAGGGTTACCGTCACATGAATTGTA
psaA-4 F	TTTGATACTGTTGAAAGGTG
psaA-4 R	TAATACGACTCACTATAGGGTTTATCCTACTGCAATAATT
psaB-1 F	TATGGCATTAAGATTTCCAA
psaB-1 R	TAATACGACTCACTATAGGGTATGATGATTCAGACGAGAT
psaB-2 F	TTTGTCAGGACTATTCGGGG
psaB-2 R	TAATACGACTCACTATAGGGTATAACTCCTAAGGAGGCTA
psaB-3 F	TTACTTCCTTGGTAGCTCAA
psaB-3 R	TAATACGACTCACTATAGGGTTGTATGTAAACCTAAAGCA
psaB-4 F	TACTACATTGATCTTAGTAA
psaB-4 R	TAATACGACTCACTATAGGGTTTAACCGAATTTGCCCGAT
psbA-1 F	TATGACTGCAATTTTAGAGA
psbA-1 R	TAATACGACTCACTATAGGGACTTCCCTGACCAATTGGAT
psbA-2 F	TTTTTCTGATGGTATGCCTC
psbA-2 R	TAATACGACTCACTATAGGGTTATCCATTTGTAGATGGAG
psbB-1 F	TATGGGTTTGCCTTGGTATC
psbB-1 R	TAATACGACTCACTATAGGGTACTACTGGAAAGGACGGTT
psbB-2 F	TTTGTTGTTGCTGGAACTAT
psbB-2 R	TAATACGACTCACTATAGGGTTCAGACTGCTTGTCGTTTT
psbC-1 F	TATGAAAACCTTATATTCCC
psbC-1 R	TAATACGACTCACTATAGGGTCACTAACAATCCATCCTTC
psbC-2 F	TAGGACATGTATGGTTAGGT
psbC-2 R	TAATACGACTCACTATAGGGTTTAGTTAAGAGGAGTCATG
psbD-1 F	TATGACTATAGCCCTTGGTA
psbD-1 R	TAATACGACTCACTATAGGGTGGTCGCAATTGAACAGATC
psbD-2 F	TTTATAATGCAATCGCATTC
psbD-2 R	TAATACGACTCACTATAGGGTAAGCTAAACCGACTACTCC
rbcL-1 F	TATGTCACCACAAACAGAGA
rbcL-1 R	TAATACGACTCACTATAGGGTGATAACCCCAATTTTGGTT
rbcL-2 F	TTGGTGTTCTGCCTGTGGCT
rbcL-2 R	TAATACGACTCACTATAGGGTCTACTCTTGGCCATCTAAT

## Sheet:  Fig. 5 and S7 qRT-PCR
Supplementary Table 2. Relative RNA levels of the YFP and Hygromycin in the protoplasts transfected with a YFP reporter fused with WT and mutant 3' TLS (Hygromycin was co-expressed on the same construct). Transcript levels were quantified by qRT-PCR with UBC10 serving as an internal control. Values were shown as mean±SD from three replicates. Expression of the YFP reporter fused with WT 3' TLS wa…
	RNA	WT	Dstem	Dpseu	Dstem&Dpseu
#1 protoplast transfection	YFP	1.00 ± 0.04	0.28 ± 0.03	1.24 ± 0.11	2.02 ± 0.25
	Hyg	1.00 ± 0.13	0.65 ± 0.10	1.80 ± 0.27	2.02 ± 0.38
#2 protoplast transfection	YFP	1.01 ± 0.13	1.87 ± 0.47	1.80 ± 0.61	11.70 ± 1.58
	Hyg	1.04 ± 0.33	1.20 ± 0.17	0.93 ± 0.18	1.71 ± 0.13
#3 protoplast transfection	YFP	1.12 ± 0.56	1.88 ± 0.90	11.48 ± 1.02	4.01 ± 3.18
	Hyg	1.01 ± 0.15	1.18 ± 0.09	2.62 ± 0.55	1.45 ± 0.27
